# Supplementary material for: A Survey of Tele-Critical Care State and Needs in 2019 and 2020 Conducted among the Members of the Society of Critical Care Medicine
Source: Healthcare (Basel). 2022 Aug 1;10(8):1445. doi: 10.3390/healthcare10081445 (PMC9408319; doi:10.3390/healthcare10081445)
Supplement: Supplementary file 1 [file healthcare-10-01445-s001.zip]

Archive with 1 entries (1 files):
- healthcare-1809856-supplementary.pdf
